# Supplementary material for: Formation of Pre-PCTA/DT Intermediates from 2-Chlorothiophenol on Silica Clusters: A Quantum Mechanical Study
Source: Int J Mol Sci. 2024 Mar 20;25(6):3485. doi: 10.3390/ijms25063485 (PMC10970448; doi:10.3390/ijms25063485)
Supplement: Supplementary file 1 [file ijms-25-03485-s001.zip]

Archive with 1 entries (1 files):
- ijms-2893407-supplementary.pdf
